# Supplementary material for: Evolutionary engineering and molecular characterization of an antimycin A-resistant Saccharomyces cerevisiae strain: the key role of pleiotropic drug resistance (PDR1)
Source: FEMS Yeast Res. 2025 Oct 17;25:foaf062. doi: 10.1093/femsyr/foaf062 (PMC12570882; doi:10.1093/femsyr/foaf062)
Supplement: foaf062_Supplemental_Files [file foaf062_supplemental_files.zip]

Archive with 2 entries (2 files):
- Supplementary Figures.docx
- Supplementary file 1.xlsx
