# Supplementary material for: Evolutionary engineering and molecular characterization of an antimycin A-resistant Saccharomyces cerevisiae strain: the key role of pleiotropic drug resistance (PDR1)
Source: FEMS Yeast Res. 2025 Oct 17;25:foaf062. doi: 10.1093/femsyr/foaf062 (PMC12570882; doi:10.1093/femsyr/foaf062)
Supplement: foaf062_Supplemental_Files [file foaf062_supplemental_files.zip › Supplementary file 1.xlsx]

## Sheet: Sheet1
Pdr1p.M732R Mutation
Primer Code	Primer Sequence (5' to 3')	Detail
PDR1_FW_gRNA	GCAGTGAAAGATAAATGATCTAATAAGATTTTGTTCATATGTTTTAGAGCTAGAAATAGCAAG	Primers for pMEL13-gRNA spacer sequence integration
PDR1_RV_gRNA	GATCATTTATCTTTCACTGCGGAG
PDR1_pMEL_CTRL_FW	CATATGAACAAAATCTTATTAG	Diagnostic Primers to check pMEL13-gRNA spacer sequence integration
PDR1_pMEL_CTRL_RV	GGTATCTTTATAGTCCTGTC
PDR1_HRF	AATGGGCGAACGAACGGTATACGGAATAATCGTTGTCAAAGTCTAACAAGATTTTGTTCCTATCTGTCCATGATTTGTAAATCTTGTGAAGGTATATTTTCAAGTTTTCAATTAGTATTGAGGGCCTTCTGTGCA	Homolog Repair Fragment Carrying Targeted Point Mutations
PDR1_CP_FW	AGCATGATACGAGCGACGAT	Diagnostic Primers to check Point Mutations
PDR1_CP_RV	TTCGCAGGAGCGAAGCTTTT
Prp8p.V2218L Mutation
PRP8_FW_gRNA	GCAGTGAAAGATAAATGATCGTCAGCAAAAGATCATCCGAGTTTTAGAGCTAGAAATAGCAAG	Primers for pMEL13-gRNA spacer sequence integration
PRP8_RV_gRNA	GATCATTTATCTTTCACTGCGGAG
PRP8_pMEL_CTRL_FW	GTCAGCAAAAGATCATCCGA	Diagnostic Primers to check pMEL13-gRNA spacer sequence integration
PRP8_pMEL_CTRL_RV	TGCAAGGCGATTAAGTTGGG
PRP8_HRF	CTGAACGGATCCTACGTGGCCTAATTGAGGTACCAGCACAACAGTCTTGATTTCTTTCAACTTCGGATGATCCTTTGCAGACATACCATAAATAAAGGCCGCCACCTGGATTTTCACATC	Homolog Repair Fragment Carrying Targeted Point Mutations
PRP8_CP_FW	ATACTGATCCCGGGGTGGAA	Diagnostic Primers to check Point Mutations
PRP8_CP_RV	ATCAATGCGCAAGGTGAGGA
